# Supplementary material for: Patterns of organizing pneumonia and microinfarcts as surrogate for endothelial disruption and microangiopathic thromboembolic events in patients with coronavirus disease 2019
Source: PLoS One. 2020 Oct 5;15(10):e0240078. doi: 10.1371/journal.pone.0240078 (PMC7535037; doi:10.1371/journal.pone.0240078)
Supplement: S1 File — (XLSX) [file pone.0240078.s001.xlsx]

## Sheet: Masterfile_COVID
ID	Age_At_Presentation	Gender	PCR_Covid19_positive	CTPA	Pulmonary_embolism	central	segmental	sub_segmental	RV_LV_ratio	GGO_triangular_subpleural	Unilat	bilat	central_periph_both	upper_lower_both	Amount_20_50	GGO	GGO_single_multiple_diffuse	GGO_central_periph_both	Consolidation	Consolidation_AB	Consolidation_single_multiple_diffuse	Consolidation_central_peripheral_both	Main_Pattern_GGO_Consolidation	Septal_Reticular_Opacities	Nodule	Micronodular_Macronodular	Vascular_thickening	Bronchial_thickening	AB	HaloSign	Pleural_thickening	Effusion	enlarged lymph nodes	rhomboidShape	bronchocentric_pattern	Band_like	reversedHaloSign	CrazyPaving
1	63	m	YES	1	0	0	0	0	0.87931034482758619	0	0	1	3	2	2	1	3	3	1	1	3	3	3	2	0	0	0	0	1	0	0	0	1	0	0	1	0	1
2	69	m	YES	1	0	0	0	0	0.84210526315789469	1	0	1	3	3	3	1	3	2	1	1	3	3	1	2	0	0	0	1	1	0	0	0	0	0	0	1	0	1
3	69	m	YES	1	0	0	0	0	0.85416666666666663	0	0	1	3	3	3	1	3	3	1	1	3	4	1	2	1	2	0	0	1	0	0	0	0	0	0	1	0	0
4	57	m	YES	0	NA	NA	NA	NA	NA	0	0	1	3	2	2	1	3	3	1	0	2	4	1	2	1	2	0	0	0	0	0	0	0	0	0	0	0	0
5	62	m	YES	1	0	0	0	0	1.1538461538461537	0	1	0	2	2	1	1	3	2	1	1	2	2	3	2	0	0	0	0	1	0	0	0	0	1	0	1	0	0
6	81	m	YES	0	0	0	0	0	0.76363636363636367	1	0	1	2	2	3	1	3	2	1	0	3	4	2	2	0	0	0	0	0	0	1	0	0	0	0	1	0	0
7	81	m	YES	1	0	0	0	0	0.885245901639344	0	0	1	3	3	3	0	3	3	1	0	2	2	1	2	0	0	0	0	0	0	0	1	1	0	0	0	0	1
8	70	f	YES	0	NA	NA	NA	NA	NA	0	0	1	2	3	2	1	2	2	1	0	1	2	1	0	0	0	0	0	0	1	0	0	0	0	1	0	0	0
9	69	f	YES	1	0	0	0	0	0.947368421052632	1	0	1	3	3	3	1	3	2	1	1	3	3	2	2	0	0	0	0	1	0	0	0	1	1	0	0	0	1
10	64	m	YES	0	NA	NA	NA	NA	NA	1	0	1	2	2	2	1	3	2	1	1	3	4	2	1	0	0	0	0	1	0	0	0	0	0	1	1	0	1
11	72	m	YES	0	NA	0	0	0	0.788461538461538	0	0	1	2	2	3	0	3	2	1	1	3	4	2	1	0	0	0	0	1	0	1	1	1	0	0	0	0	0
12	70	m	YES	0	NA	0	0	0	0.745454545454545	0	0	1	2	2	2	1	2	3	1	1	3	4		0	1	1	0	0	1	0	0	0	0	0	1	0	0	1
13	54	m	YES	1	0	0	0	0	1	0	0	1	2	2	2	1	3	2	0	0	2	4	1	2	0	0	0	0	1	1	0	0	0	0	1	0	0	1
14	66	m	YES	0	NA	0	0	0	0.849056603773585	0	0	1	3	2	3	1	2	3	1	1	3	2	2	1	1	1	0	0	1	0	0	1	1	0	1	0	0	0
15	66	f	YES	1	0	0	0	0	1.032258064516129	0	0	1	2	3	1	1	3	4	0	0	0	0	1	2	0	0	0	0	0	0	0	0	0	0	0	0	0	0
16	55	m	YES	0	NA	NA	NA	NA	NA	0	0	1	2	3	2	1	2	2	1	0	1	3	1	2	0	0	0	0	0	1	0	0	0	0	0	1	1	1
17	58	f	YES	1	0	0	0	0	1.0377358490566	0	0	1	2	2	2	1	3	2	1	1	3	2	2	0	0	0	0	0	1	0	0	0	0	0	0	0	0	0
18	52	m	YES	0	NA	NA	NA	NA	NA	0	0	1	2	3	2	1	3	3	1	0	2	4	1	2	0	0	0	0	1	0	0	0	0	1	1	1	0	0
19	75	f	YES	0	NA	NA	NA	NA	NA	0	0	1	2	2	2	1	3	2	1	0	1	2	1	1	0	0	0	0	0	0	0	0	0	1		1	0	0
20	55	f	YES	0	NA	NA	NA	NA	NA	0	0	0	0	0	1	0	0	0	0	0	0	0	0
21	67	f	YES	0	NA	NA	NA	NA	0.8	0	0	1	2	3	2	1	3	2	1	0	3	4	3	2	0	0	0	0	0	0	1	0	1	0	0	1	0	0
22	80	f	YES	0	NA	NA	NA	NA	NA	0	0	1	3	3	2	1	2	3	0	0	0	0	0	2	0	0	0	0	0	0	0	0	0	1	1	1	1	0
23	71	m	YES	1	0	0	0	0	0.930232558139535	0	0	1	3	2	3	1	3	3	1	1	3	2	3	0	1	1	0	0	1	0	0	0	0	0	1	0	0	0
24	38	f	YES	1	NA	NA	NA	NA	NA	0	0	1	2	3	2	1	2	2	1	0	2	2	1	0	0	0	0	0	0	0	0	0	0	1	1	0	0	0
25	50	f	YES	0	NA	NA	NA	NA	NA	0	0	1	2	3	1	1	2	2	1	0	1	2	1	0	0	0	0	0	0	0	0	0	0	1	0	0	0	1
26	69	f	YES	1	0	0	0	0	0.901960784313726	0	0	1	2	3	1	1	2	3	0	0	0	0	0	2	0	0	0	0	0	0	0	0	0	0	0	1	0	1
27	89	m	YES	1	0	0	0	0	0.789473684210526	0	0	1	2	2	2	1	3	2	1	1	3	2	2	2	0	0	0	0	1	0	0	0	0	0	1	0	0	1
28	75	m	YES	0	NA	NA	NA	NA	NA	0	0	1	3	3	3	1	3	3	1	0	1	2	1	2	0	0	0	0	0	0	0	0	1	0	1	1	0	1
29	83	m	YES	1	0	0	0	0	0.877551020408163	0	0	1	3	3	3	1	3	3	1	0	3	3	1	2	0	0	0	0	1	0	0	0	1	0	0	1	0	1
30	62	m	YES	0	NA	NA	NA	NA	NA	0	0	1	2	3	2	1	3	2	0	0	0	0	0	1	0	0	0	0	0	0	0	0	1	1	1	0	0	1
31	56	m	YES	1	0	0	0	0	0.814814814814815	0	0	1	3	2	3	1	3	3	1	1	1	2	1	0	0	0	0	0	1	0	0	1	1	0	1	0	0	1
32	41	f	YES	0	NA	NA	NA	NA	NA	0	0	1	2	2	2	1	3	2	1	1	3	4	2	0	0	0	0	0	1	0	0	0	1	0	1	1	0	0
33	45	m	YES	0	NA	NA	NA	NA	NA	0	0	1	3	3	2	1	3	3	1	1	2	2	2	2	0	0	0	0	1	1	0	1	0	1	1	0	1	1
34	56	m	YES	1	0	0	0	0	0.9375	0	0	1	2	2	2	1	3	2	1	0	3	4	2	0	0	0	0	0	0	0	0	0	1	0	1	0	0	0
35	54	f	YES	1	1	1	1	0	1.25	1	0	1	3	3	3	1	3	3	1	3	3	3	3	0	1	1	1	0	1	0	0	1	0	0	1	0	0	0
36	76	m	YES	1	0	0	0	1	1.5	0	0	1	2	2	2	1	2	2	0	0	0	0	0	2	0	0	0	0	0	0	0	0	0	1	0	0	0	1
37	49	f	YES	1	1	0	0	1	0.862745098039216	0	0	1	3	3	3	1	3	3	1	1	2	3	1	2	0	0	0	0	1	0	1	0	0	1	1	0	0	1
38	53	m	YES	1	0	0	0	0	0.73214285714286	0	1	0	2	3	1	1	1	2	0	0	0	0	1	0	0	0	0	0	0	0	0	0	0	1	0	0	0	0
39	55	f	YES	1	0	0	0	0	0.75	0	1	0	2	2	1	1	1	2	0	0	0	0	1	0	1	2	0	0	0	0	0	0	0	0	0	0	0	1
40	59	m	YES	1	0	0	0	0	0.981818181818182	0	0	1	3	3	3	1	3	3	1	1	3	2	1	1	0	0	0	0	1	0	0	0	0	1	1	0	0	0
41	67	m	YES	0	NA	NA	NA	NA	NA	0	0	0	0	0	0	0	0	0	0	0	0	0	0	0
42	72	f	YES	0	NA	NA	NA	NA	NA	1	0	1	2	2	1	1	1	2	1	1	1	2	2	0	0	0	0	0	1	0	0	0	0	1	0	0	0	0
43	54	m	YES	0	NA	NA	NA	NA	0.716666666666667	0	0	1	2	2	3	0	0	0	1	1	3	2	2		0	0	0	0	1	0	0	0	0	0	0	0	0	0
44	71	m	YES	0	NA	NA	NA	NA	NA	0	0	1	3	3	2	1	2	3	0	0	0	0	1	0	0	0	0	0	0	0	0	0	0	1	0	0	1	0
45	65	m	YES	0	NA	NA	NA	NA	1.11627906976744	0	0	1	2	2	2	1	3	3	1	1	3	4	2	2	0	0	0	0	1	0	0	0	0	0	1	0	0	0
46	53	m	YES	1	0	0	0	0	0.941176470588235	0	0	1	3	3	3	1	3	3	1	1	3	4	3	1	0	0	0	0	1	0	1	0	0	1	1	0	0	1
47	51	m	YES	1	0	0	0	0	0.708333333333333	0	0	1	2	2	3	1	2	1	1	1	3	4	2	1	0	0	0	0	1	0	0	0	0	1	1	1	0	0
48	44	m	YES	0	NA	NA	NA	NA	NA	0	0	1	2	3	2	1	3	2	1	0	3	2	1	1	0	0	0	0	0	0	0	0	0	1	0	1	0	0
49	59	m	YES	1	0	0	0	0	0.849056603773585	0	0	1	3	2	3	1	3	1	1	1	3	4	2	1	0	0	0	0	1	0	0	0	0	0	1	0	0	0
50	58	m	YES	0	NA	NA	NA	NA	1.12765957446809	0	0	1	3	3	3	1	3	3	1	1	3	2	2	1	0	0	0	0	0	0	0	1	0	0	1	0	0	0
51	66	m	YES	1	0	0	0	0	0.947976878612717	0	0	1	2	1	3	1	3	2	0	0	0	0	1	2	0	0	0	0	0	0	0	0	1	1	0	1	0	1
52	32	m	YES	1	0	0	0	0	0.82	0	0	1	2	2	2	1	3	2	1	1	3	4	2	0	0	0	0	0	1	0	0	0	0	0	1	0	0	0
53	42	f	YES	1	0	0	0	0	0.91304347826087	0	0	1	2	2	2	1	3	2	1	1	3	3	2	2	0	0	0	0	1	0	0	0	0	1	1	1	0	0
54	75	m	YES	1	0	0	0	0	1	0	0	1	3	3	3	1	3	3	1	1	3	3	2	1	0	0	0	0	1	0	0	1	0	1	1	0	0	0
55	66	m	YES	0	NA	NA	NA	NA	0.851851851851852	0	0	1	2	2	2	0	0		1	1	2	3	2	0	0	1	0	0	1	0	0	0	0	0	1	0	0	0
56	46	m	YES	1	1	0	1	0	0.87931034482759	1	0	1	3	3	3	1	3	2	1	1	2	2	2	1	0	0	0	0	1	0	0	0	0	0	1	1	0	0
57	46	m	YES	1	0	0	0	0	1.03508771929825	1	0	1	3	2	3	1	3	3	1	1	3	4	2	1	0	0	0	0	1	0	0	0	1	0	0	1	0	1
58	69	f	YES	1	0	0	0	0	0.011711711711712	0	0	1	2	2	2	1	3	4	1	1	2	2	1	2	0	0	0	0	0	0	0	0	0	1	0	1	0	1
59	59	m	YES	0	NA	NA	NA	NA	NA	0	0	1	2	2	2	1	3	2	1	1	3	4	2	0	0	0	0	0	0	0	0	0	1	1	0	0	0	0
60	49	f	YES	1	0	0	0	0	0.754385964912281	1	0	1	3	3	1	2	3	3	1	1	2	3	1	2	0	0	0	0	1	1	0	0	1	1	1	0	1	1
61	62	m	YES	0	0	0	0	0	0.979591836734694	0	1	0	2	2	1	1	1	2	1	1	2	2	2	1	0	0	0	0	1	0	1	0	0	0	1	1	0	0
62	48	f	YES	1	0	0	0	0	0.723404255319149	0	0	0	0	0	0	0	0	0	0	0	0	0	0	0
63	46	m	YES	1	1	0	1	1	0.824561403508772	0	0	1	1	3	3	1	3	2	1	0	3	4	2	0	0	0	0	0	0	0	0	0	0	0	1	0	0	0
64	47	m	YES	0	0	0	0	0	0.91304347826087	0	0	1	2	2	2	0	0	0	1	1	3	2	2	0	0	0	0	0	1	0	0	0	0	0	0	0	0	0
65	56	m	YES	1	0	0	0	0	0.941176470588235	1	0	1	2	2	2	1	3	2	1	1	0	4	2	1	0	0	0	0	1	0	0	0	0	0	1	0	0	0
66	59	m	YES	1	0	0	0	0	0.73015873015873	0	0	1	2	2	3	1	3	2	1	1	3	4	3	2	0	0	0	0	1	0	0	0	1	1	0	1	0	0
67	53	m	YES	1	0	0	0	0	1.11666666666667	1	0	1	2	3	3	1	3	3	1	1	3	4	3	2	0	0	0	0	1	0	0	0	0	1	0	0	1	1
68	59	m	YES	0	0	0	0	0	1.09803921568627	1	0	1	2	2	3	1	3	3	1	1	3	2	2	2	0	0	0	0	1	0	0	0	0	0	1	1	0	0

## Sheet: Control_2019
ID	Age	Gender (male=0, female=1)	Date_CTPA (dd.mm.yyyy)	Pulmonary_embolism (yes=1)
1	69	0	2019-03-01 12:20:00
2	52	0	2019-03-01 15:00:00	1
3	64	1	2019-03-01 15:50:00
4	52	1	2019-03-01 17:02:00
5	45	0	2019-03-01 20:52:00
6	78	1	2019-03-02 02:00:00
7	90	1	2019-03-02 11:21:00
8	84	0	2019-03-02 13:33:00
9	70	1	2019-03-02 20:05:00
10	77	1	2019-03-02 20:28:00
11	62	1	2019-03-03 00:47:00
12	36	1	2019-03-03 05:51:00
13	27	1	2019-03-03 08:03:00
14	73	0	2019-03-03 22:32:00
15	62	0	2019-03-04 03:26:00
16	50	0	2019-03-04 16:32:00
17	64	1	2019-03-04 19:20:00
18	57	1	2019-03-05 09:11:00
19	64	0	2019-03-05 15:31:00
20	55	0	2019-03-05 20:00:00
21	69	0	2019-03-06 01:11:00	1
22	41	0	2019-03-06 20:30:00
23	69	0	2019-03-07 12:01:00
24	81	0	2019-03-07 14:23:00
25	75	0	2019-03-07 17:00:00
26	76	0	2019-03-07 19:01:00
27	74	1	2019-03-07 21:55:00
28	62	1	2019-03-08 13:03:00
29	47	0	2019-03-08 13:19:00
30	76	0	2019-03-08 14:37:00
31	84	1	2019-03-08 14:58:00
32	57	0	2019-03-09 22:30:00
33	43	0	2019-03-10 14:00:00
34	66	0	2019-03-10 21:36:00	1
35	88	1	2019-03-11 05:01:00
36	77	1	2019-03-12 04:37:00
37	46	0	2019-03-12 06:08:00
38	73	1	2019-03-13 04:54:00
39	77	1	2019-03-13 17:45:00	1
40	26	0	2019-03-14 12:30:00
41	66	1	2019-03-15 09:45:00
42	84	0	2019-03-15 12:56:00
43	76	1	2019-03-15 15:49:00
44	51	0	2019-03-15 23:53:00	1
45	66	1	2019-03-16 20:14:00
46	87	1	2019-03-17 01:26:00
47	56	0	2019-03-18 12:10:00
48	75	1	2019-03-18 12:40:00
49	80	0	2019-03-18 13:46:00
50	70	0	2019-03-18 16:10:00
51	59	1	2019-03-19 16:27:00
52	53	1	2019-03-20 13:28:00
53	70	0	2019-03-21 01:42:00
54	60	0	2019-03-21 09:19:00
55	72	0	2019-03-21 10:45:00
56	56	0	2019-03-21 22:02:00
57	58	0	2019-03-21 22:22:00
58	40	1	2019-03-22 04:58:00
59	20	1	2019-03-22 15:04:00
60	26	0	2019-03-22 16:15:00
61	84	0	2019-03-22 17:20:00
62	37	1	2019-03-23 13:13:00
63	62	1	2019-03-24 06:15:00
64	85	0	2019-03-24 11:45:00
65	55	0	2019-03-25 13:53:00
66	82	0	2019-03-25 18:38:00
67	68	0	2019-03-26 15:43:00
68	76	1	2019-03-26 16:20:00
69	49	0	2019-03-26 22:56:00
70	49	1	2019-03-26 23:05:00
71	36	1	2019-03-27 09:01:00
72	48	0	2019-03-27 13:02:00
73	78	0	2019-03-27 13:40:00
74	79	0	2019-03-27 15:53:00
75	44	0	2019-03-27 16:12:00
76	67	0	2019-03-27 16:41:00
77	59	0	2019-03-27 16:53:00
78	31	1	2019-03-28 22:10:00
79	75	0	2019-03-29 07:20:00
80	76	1	2019-03-29 15:35:00
81	52	0	2019-03-29 16:10:00
82	64	0	2019-03-29 22:30:00
83	60	1	2019-03-31 01:45:00
84	63	1	2019-03-31 11:40:00
85	91	1	2019-03-31 12:11:00
86	65	0	2019-03-31 20:55:00
87	57	1	2019-04-01 11:46:00
88	52	1	2019-04-01 14:25:00
89	26	1	2019-04-02 13:05:00
90	85	0	2019-04-02 14:05:00	1
91	70	1	2019-04-02 15:28:00
92	21	0	2019-04-03 14:30:00
93	70	1	2019-04-04 10:40:00	1
94	41	0	2019-04-04 11:20:00
95	80	0	2019-04-04 14:30:00	1
96	67	0	2019-04-04 15:14:00
97	73	1	2019-04-04 15:16:00
98	48	0	2019-04-04 20:00:00
99	78	1	2019-04-05 05:28:00
100	49	0	2019-04-05 17:01:00	1
101	26	0	2019-04-05 17:45:00	1
102	76	0	2019-04-05 19:40:00
103	48	1	2019-04-05 23:59:00	1
104	73	1	2019-04-06 11:30:00
105	40	0	2019-04-06 19:15:00
106	71	1	2019-04-06 23:25:00	1
107	29	1	2019-04-07 02:54:00
108	71	1	2019-04-07 18:51:00
109	46	0	2019-04-08 00:55:00
110	43	1	2019-04-08 16:08:00	1
111	50	1	2019-04-08 19:08:00
112	80	1	2019-04-08 19:21:00
113	64	0	2019-04-08 20:41:00
114	66	0	2019-04-09 09:35:00
115	69	1	2019-04-09 09:38:00
116	51	0	2019-04-09 17:23:00
117	61	0	2019-04-09 22:43:00
118	70	1	2019-04-10 19:05:00
119	71	1	2019-04-10 21:04:00
120	84	0	2019-04-11 10:55:00
121	74	1	2019-04-11 15:32:00
122	82	0	2019-04-11 18:06:00
123	38	0	2019-04-11 20:25:00
124	58	1	2019-04-12 12:08:00
125	73	0	2019-04-12 17:58:00
126	81	1	2019-04-13 05:29:00
127	47	0	2019-04-13 23:18:00
128	43	0	2019-04-14 01:31:00
129	82	1	2019-04-14 05:45:00
130	87	0	2019-04-14 10:08:00
131	42	0	2019-04-14 14:47:00
132	94	0	2019-04-14 15:00:00
133	23	0	2019-04-14 22:41:00
134	70	0	2019-04-15 08:30:00
135	46	0	2019-04-15 12:15:00
136	61	0	2019-04-15 12:32:00
137	55	1	2019-04-15 16:04:00
138	75	0	2019-04-15 16:57:00
139	73	0	2019-04-16 04:22:00
140	59	0	2019-04-16 07:56:00
141	17	0	2019-04-16 11:02:00
142	28	0	2019-04-16 13:19:00
143	58	0	2019-04-16 13:34:00
144	50	0	2019-04-16 19:02:00
145	56	1	2019-04-17 13:15:00
146	31	1	2019-04-17 15:38:00
147	54	1	2019-04-17 16:03:00
148	84	0	2019-04-17 16:24:00
149	78	0	2019-04-18 00:56:00	1
150	60	1	2019-04-18 12:56:00
151	61	0	2019-04-19 13:16:00
152	37	1	2019-04-19 18:25:00
153	33	1	2019-04-20 01:30:00
154	36	1	2019-04-20 13:50:00
155	52	0	2019-04-20 14:19:00
156	61	1	2019-04-21 05:34:00
157	78	0	2019-04-21 16:48:00
158	59	0	2019-04-22 07:08:00

## Sheet: Control_2020
ID	Age	Gender (male=0, female=1)	Date_CTPA (dd.mm.yyyy)	Pulmonary_embolism (yes=1)
1	61	1	2020-03-02 12:12:00	1
2	60	0	2020-03-02 13:00:00
3	68	1	2020-03-02 16:28:00
4	49	0	2020-03-02 20:15:00
5	32	1	2020-03-03 09:08:00
6	69	0	2020-03-03 10:00:00
7	68	0	2020-03-03 13:31:00	1
8	51	0	2020-03-03 16:30:00
9	84	1	2020-03-04 12:14:00
10	20	1	2020-03-04 19:39:00
11	72	0	2020-03-04 23:01:00
12	78	1	2020-03-05 02:28:00
13	74	0	2020-03-05 08:12:00
14	78	0	2020-03-05 15:20:00
15	72	0	2020-03-05 18:35:00
16	74	0	2020-03-05 20:02:00
17	45	0	2020-03-05 20:20:00
18	61	0	2020-03-06 13:10:00
19	60	0	2020-03-08 13:07:00
20	54	1	2020-03-09 12:18:00
21	31	0	2020-03-09 14:32:00	1
22	61	1	2020-03-09 17:10:00
23	53	0	2020-03-09 20:50:00
24	60	1	2020-03-10
25	61	1	2020-03-10 02:00:00
26	68	0	2020-03-10 05:45:00
27	43	0	2020-03-10 18:02:00
28	51	0	2020-03-10 19:40:00
29	61	0	2020-03-11 11:00:00	1
30	67	0	2020-03-11 15:14:00
31	54	1	2020-03-11 16:28:00
32	86	0	2020-03-14
33	46	0	2020-03-14 07:56:00	1
34	69	0	2020-03-14 12:01:00
35	49	0	2020-03-14 13:27:00	1
36	45	0	2020-03-14 16:57:00
37	51	0	2020-03-14 23:30:00
38	71	0	2020-03-15 03:00:00
39	52	0	2020-03-15 05:24:00
40	78	0	2020-03-16 12:19:00
41	70	1	2020-03-16 13:37:00
42	64	0	2020-03-16 17:58:00	1
43	76	1	2020-03-16 20:40:00
44	69	0	2020-03-17 12:07:00
45	70	1	2020-03-17 15:22:00
46	87	1	2020-03-17 17:30:00
47	77	0	2020-03-17 21:20:00
48	79	1	2020-03-18 06:07:00
49	65	0	2020-03-18 15:49:00
50	23	1	2020-03-18 15:58:00
51	62	1	2020-03-18 23:40:00
52	69	0	2020-03-19 05:30:00
53	54	0	2020-03-19 09:53:00
54	32	1	2020-03-19 14:09:00
55	63	1	2020-03-19 19:00:00
56	88	0	2020-03-20 04:00:00
57	33	1	2020-03-20 09:30:00
58	39	0	2020-03-20 13:40:00
59	75	0	2020-03-20 14:30:00
60	39	1	2020-03-20 15:51:00
61	46	0	2020-03-21 02:48:00
62	20	0	2020-03-21 14:00:00
63	69	0	2020-03-21 22:45:00
64	68	1	2020-03-21 23:05:00
65	39	0	2020-03-22 11:41:00
66	71	0	2020-03-22 14:15:00
67	31	0	2020-03-22 14:44:00
68	22	1	2020-03-22 21:35:00
69	71	1	2020-03-22 22:30:00
70	50	1	2020-03-23 16:20:00
71	74	0	2020-03-24 16:32:00
72	74	0	2020-03-25 10:01:00
73	42	1	2020-03-25 11:09:00
74	75	1	2020-03-25 18:37:00
75	39	0	2020-03-25 20:15:00	1
76	68	1	2020-03-25 22:56:00
77	68	0	2020-03-26 13:16:00
78	33	0	2020-03-26 14:15:00
79	59	1	2020-03-26 16:07:00
80	70	0	2020-03-26 17:27:00
81	23	1	2020-03-26 20:51:00
82	61	1	2020-03-27 11:11:00
83	60	0	2020-03-27 11:28:00
84	18	1	2020-03-27 12:59:00
85	70	0	2020-03-27 16:35:00
86	29	1	2020-03-28 04:18:00
87	58	0	2020-03-28 17:50:00
88	76	1	2020-03-28 19:00:00
89	76	1	2020-03-29 18:34:00
90	61	0	2020-03-30 14:39:00
91	56	0	2020-03-30 15:28:00	1
92	61	1	2020-03-30 15:57:00
93	56	0	2020-03-30 21:26:00
94	65	1	2020-03-31 11:31:00
95	59	0	2020-03-31 12:12:00
96	77	1	2020-03-31 12:52:00
97	53	1	2020-03-31 15:55:00
98	41	1	2020-03-31 20:33:00
99	65	0	2020-04-02 01:03:00
100	82	1	2020-04-02 10:09:00
101	76	0	2020-04-02 12:08:00
102	84	0	2020-04-02 12:15:00
103	61	0	2020-04-02 14:44:00	1
104	85	0	2020-04-02 15:28:00
105	77	0	2020-04-02 18:04:00
106	87	1	2020-04-02 19:00:00
107	73	1	2020-04-02 22:01:00
108	75	0	2020-04-03 15:00:00
109	63	1	2020-04-03 15:20:00
110	75	1	2020-04-03 15:32:00
111	50	0	2020-04-03 16:07:00
112	32	0	2020-04-03 16:30:00
113	75	0	2020-04-03 17:52:00
114	52	1	2020-04-03 18:55:00	1
115	74	1	2020-04-03 21:50:00
116	32	1	2020-04-04 13:43:00
117	69	0	2020-04-04 18:19:00
118	62	0	2020-04-05 17:16:00
119	76	0	2020-04-05 19:39:00
120	75	0	2020-04-05 21:16:00
121	47	0	2020-04-06 16:30:00
122	26	1	2020-04-06 19:52:00
123	62	0	2020-04-07 09:30:00
124	77	0	2020-04-07 18:00:00
125	71	1	2020-04-07 23:59:00
126	85	1	2020-04-08 00:41:00	1
127	48	1	2020-04-08 01:27:00
128	57	0	2020-04-08 10:17:00
129	96	0	2020-04-09 13:00:00
130	65	0	2020-04-09 13:59:00
131	71	1	2020-04-09 14:30:00
132	32	1	2020-04-09 14:52:00
133	74	0	2020-04-09 15:00:00
134	68	0	2020-04-09 15:49:00
135	47	1	2020-04-09 18:26:00
136	67	0	2020-04-10 13:49:00
137	55	0	2020-04-10 19:23:00
138	42	1	2020-04-11 16:30:00
139	72	0	2020-04-11 19:01:00
140	45	1	2020-04-11 20:59:00
141	70	0	2020-04-12 00:22:00
142	53	1	2020-04-12 00:55:00	1
143	46	1	2020-04-12 09:43:00
144	50	0	2020-04-12 15:03:00
145	40	1	2020-04-12 18:14:00
146	63	0	2020-04-12 19:40:00
147	57	0	2020-04-12 21:57:00
148	47	0	2020-04-13 08:17:00
149	68	1	2020-04-13 10:13:00
150	77	0	2020-04-13 18:10:00	1
151	66	1	2020-04-14 09:51:00
152	61	0	2020-04-14 13:45:00
153	63	0	2020-04-14 13:59:00
154	64	0	2020-04-14 14:23:00
155	60	0	2020-04-14 14:34:00
156	71	0	2020-04-14 20:43:00
157	44	1	2020-04-14 22:50:00
158	57	0	2020-04-15 02:53:00
159	64	1	2020-04-15 13:00:00
160	53	1	2020-04-15 13:30:00
161	88	0	2020-04-15 13:50:00
162	64	1	2020-04-15 18:27:00
163	85	1	2020-04-16 10:00:00
164	47	1	2020-04-16 13:47:00
165	63	1	2020-04-16 14:37:00
166	59	1	2020-04-16 15:10:00	1
167	29	0	2020-04-16 15:21:00
168	86	0	2020-04-17 11:08:00
169	69	1	2020-04-21 14:20:00
170	53	0	2020-04-21 18:25:00
171	55	0	2020-04-21 18:55:00	1
172	67	0	2020-04-21 20:26:00
173	61	1	2020-04-21 21:40:00
174	53	1	2020-04-22 10:00:00
175	52	1	2020-04-22 12:53:00
